# Supplementary material for: Tau pathology reduction with SM07883, a novel, potent, and selective oral DYRK1A inhibitor: A potential therapeutic for Alzheimer's disease
Source: Aging Cell. 2019 Jul 3;18(5):e13000. doi: 10.1111/acel.13000 (PMC6718548; doi:10.1111/acel.13000)
Supplement: Supplementary file 10 [file ACEL-18-e13000-s010.xlsx]

## Sheet: Sheet1
Molecular weight (Da):	<400
tPSA (Å2)	≤80
cLog P	≤4
HBD	≤2
Aqueous Solubility	pH 7.4	pH 2-3
	1 mM	230 mM
Caco-2 Apparent Permeability Coefficients (Papp)	Apical-Basal	Basal-Apical
	42 x 10-6 cm/s	12 x 10-6 cm/s
MDR1-MDCK Permeability Coefficients (Papp)	9 x 10-6 cm/s	37 x 10-6 cm/s
Hepatocyte Metabolic Stability (t1/2)	Mouse	Human
	>960 min	>960 min
Plasma Protein Binding	Mouse	Human
	0.75	0.7
Brain Homogenate Binding	Mouse	Rat
	0.94	0.94
Kp (Brain to Plasma)	Mouse	Rat
	1.9	11.1
Suppl. Table 1. Physicochemical and ADME Properties of SM07883
