# Supplementary material for: Tau pathology reduction with SM07883, a novel, potent, and selective oral DYRK1A inhibitor: A potential therapeutic for Alzheimer's disease
Source: Aging Cell. 2019 Jul 3;18(5):e13000. doi: 10.1111/acel.13000 (PMC6718548; doi:10.1111/acel.13000)
Supplement: Supplementary file 11 [file ACEL-18-e13000-s011.xlsx]

## Sheet: Sheet1
Compound	Kinase IC50 (nM)		Cell assay EC50 (nM)
	DYRK1a	GSK-3b	pTau atThr212	pTau at Ser396
SM07883	2	10	13	184
CX-4945	3	27	428	5200
Harmine	31	>10000	233	>10000
Leucettine L41	42	1100	72	1400
INDY	53	>10000	>10000	>10000
TG003	70	>10000	>10000	>10000
EHT-5372	83	>10000	3800	2500
EGCG	1400	>10000	>10000	>10000
Compound A#	761	1	>10000	6
CHIR-99021	>10000	37	>10000	252
Tideglusib	NA	60 (*)	>10000	>10000
*non-ATP competitor (reported data)
