# Supplementary material for: Tau pathology reduction with SM07883, a novel, potent, and selective oral DYRK1A inhibitor: A potential therapeutic for Alzheimer's disease
Source: Aging Cell. 2019 Jul 3;18(5):e13000. doi: 10.1111/acel.13000 (PMC6718548; doi:10.1111/acel.13000)
Supplement: Supplementary file 12 [file ACEL-18-e13000-s012.xlsx]

## Sheet: Suppl Table 3
Species	Dose (mg/kg)	AUC(0-∞) (h∙ng/mL)	C0 (I.V.) or Cmax (P.O.)	t1/2	Tmax	CL (mL/min/kg)	Vss (L/kg)	%F
Mouse	10 mg/kg (P.O.)	6224#	800	4.28	1	NA	NA	92
	2 mg/kg (I.V.)	1348#	544	3.8	NA	24.7	6.85
Rat	10 mg/kg (P.O.)	2977#	142	NC	2	NA	NA	36
	2 mg/kg (I.V.)	1776 ± 244	210 ± 27.4	5.90 ± 1.11	NA	19.0 ± 2.79	8.57 ± 0.79
Dog	5 mg/kg (P.O.)	1660 ± 579	126 ± 25.4	7.01 ± 1.52	3.33 ± 1.15	NA	NA	49
	1 mg/kg (I.V.)	677 ± 96.2	83.1 ± 23.9	8.13 ± 1.50	NA	24.9 ± 3.32	16.4 ± 1.06
Monkey	5 mg/kg (P.O.)	4004 ± 1220	861 ± 494	3.71 ± 0.63	1.50 ± 2.17	NA	NA	109
	1 mg/kg (I.V.)	732 ± 122	244 ± 50.8	1.74 ± 0.61	NA	23.3 ± 3.82	3.44 ± 0.83
Suppl Table 3. Pharmacokinetic Properties of SM07883
* AUC is 0 to 24h
The values without SD are due to pk parameters calculated from mean values due to multiple animals used over the pk timecoure. The values with sd were calculated from individual animals
%F: bioavailabiltiy
