# Supplementary material for: Tau pathology reduction with SM07883, a novel, potent, and selective oral DYRK1A inhibitor: A potential therapeutic for Alzheimer's disease
Source: Aging Cell. 2019 Jul 3;18(5):e13000. doi: 10.1111/acel.13000 (PMC6718548; doi:10.1111/acel.13000)
Supplement: Supplementary file 13 [file ACEL-18-e13000-s013.xlsx]

## Sheet: Sheet1
Outcome	Wild Type	JNPL3 + Vehicle	P-value	Figure
pTau at Thr212/Ser214	0.115 (0.053, 0.250)	0.303 (0.180, 0.510)	0.129	4A
pTau at Thr231	0.399 (0.275, 0.579)	0.869 (0.677, 1.114)	0.006	4A
pTau at Ser202/Thr205	0.586 (0.300, 1.14)	0.959 (0.605, 1.519)	0.294	4A
pTau at Thr181	0.196 (0.136, 0.283)	0.961 (0.752, 1.228)	<0.001	4A
Sarkosyl-insoluble (AT8)	16 [11, 45]	1438.5 [95, 10542.5]	<0.001*	4B
Tau Aggregation by HTRF	15325.2 (9791.0, 23987.4)	25296.2 (18583.9, 34432.84)	0.111	4C
Tau inclusions (immunostaining)	0.128 (0.050, 0.331)	7.666 (3.655, 16.078)	0.042	5E
GFAP (ELISA)	399.098 (276.113, 576.861)	820.062 (631.997, 1064.089)	0.01	5F
Iba1++ cell count	9.36 (7.72, 11.36)	60.8 (58.2, 63.6)	<0.001†	5G
pTau at Ser396	8874.56 (7018.60, 11221.30)	10562.5 (9024.29, 12362.93)	0.245	Suppl. 8A
Total human Tau	0.02 (0.01, 0.03)	5.28 (3.28, 8.50)	0.002	Suppl. 8B
*Median [Interquartile Range (25th, 75th quartile)] and Wilcoxon-Mann-Whitney test reported.
†Mean (95% CI) and Poisson genearlized linear model reported.
Otherwise, Mean (95% CI) and Gamma generalized linear model reported.
