# Supplementary material for: Tau pathology reduction with SM07883, a novel, potent, and selective oral DYRK1A inhibitor: A potential therapeutic for Alzheimer's disease
Source: Aging Cell. 2019 Jul 3;18(5):e13000. doi: 10.1111/acel.13000 (PMC6718548; doi:10.1111/acel.13000)
Supplement: Supplementary file 14 [file ACEL-18-e13000-s014.xlsx]

## Sheet: Sheet1
Target Name	Host Species	Company	Catalog	Dilution
DYRK1A	Rabbit	CST	8765S	1:500
pTau (S396) [EPR2731]	Rabbit	abcam	ab109390	1:1000
pTau (T231)	Mouse	Thermo Fisher	MN1040	1:500
pTau (T212)	Rabbit	Thermo Fisher	44-740G	1:500
pTau (AT8, S202/T205)	Mouse	Thermo Fisher	MN1020	1:500
Tau (HT7)	Mouse	Thermo Fisher	MN1000	1:1000
pTau (T181)	Mouse	Thermo Fisher	MN1050	1:500
pTau (T212/S214)	Mouse	Thermo Fisher	MN1060	1:500
GAPDH (HRP conjugate)	Rabbit	CST	8884S	1:2000
β-actin (HRP conjugate)	Rabbit	CST	5125S	1:2000
