# Supplementary material for: Tau pathology reduction with SM07883, a novel, potent, and selective oral DYRK1A inhibitor: A potential therapeutic for Alzheimer's disease
Source: Aging Cell. 2019 Jul 3;18(5):e13000. doi: 10.1111/acel.13000 (PMC6718548; doi:10.1111/acel.13000)
Supplement: Supplementary file 15 [file ACEL-18-e13000-s015.xlsx]

## Sheet: Table
SM07883 3 mg/kg QD
Outcome	JNPL3 + SM07883	JNPL3 + Vehicle	P-value	Figure
pTau at Thr212/Ser214	0.106 (0.063, 0.181)	0.303 (0.181, 0.507)	0.023	4A
pTau at Thr231	0.423 (0.329, 0.543)	0.869 (0.680, 1.109)	<0.001	4A
pTau at Ser202/Thr205	0.421 (0.276, 0.641)	0.959 (0.630, 1.460)	0.017	4A
pTau at Thr181	0.658 (0.498, 0.869)	0.961 (0.733, 1.260)	0.064	4A
Sarkosyl-insoluble (AT8)	61 [25, 477]	1438.5 [95, 10542.5]	0.010*	4B
Tau Aggregation by HTRF	16670.0 (12362.7, 22478.1)	25297.3 (18760.8, 34111.2)	0.062	4C
Tau inclusions (immunostaining)	1.582 (0.756, 3.309)	7.666 (3.592, 16.361)	0.039	5E
GFAP (ELISA)	377.750 (297.981, 478.875)	820.062 (642.698, 1,046.373)	<0.001	5F
Iba1++ cell count	52.1 (49.0, 55.5)	60.8 (58.2, 63.6)	<0.001†	5G
pTau at Ser396	9219.8 (7891.6, 10771.6)	10562.5 (9076.5, 12291.8)	0.223	Suppl. 8A
Total human Tau	3.43 (2.49, 4.76)	5.28 (3.70, 7.54)	0.086	Suppl. 8B
SM07883 10 mg/kg QD
Outcome	JNPL3 + SM07883	JNPL3 + Vehicle	P-value	Figure
pTau at Thr212/Ser214	2911.85 (1719.00, 4932.42)	5219.20 (3195.34, 8524.93)	0.145	Suppl. 9A
pTau at Thr231	5425.08 (3488.78, 8436.04)	13139.47 (8744.48, 19893.92)	0.015	Suppl. 9A
Sarkosyl-insoluble (AT8)	195 [8, 779]	14380 [1929, 25207]	0.004*	Suppl. 9B
Tau Aggregation by HTRF	17763.4 (12003.6, 26286.8)	35323.2 (24524.5, 50876.7)	0.024	Suppl. 9C
Tau inclusions (immunostaining)	2.06 [0.81, 2.94]	10.25 [4.78, 21.75]	<0.001	Suppl. 9D
Iba1++ cell count	16.2 (14.2, 18.6)	60.8 (58.2, 63.6)	<0.001†	Suppl. 9E
SM07883 10 mg/kg QoD
Outcome	JNPL3 + SM07883	JNPL3 + Vehicle	P-value	Figure
pTau at Thr212/Ser214	0.133 (0.081, 0.220)	0.303 (0.186, 0.493)	0.044	Suppl. 9A
pTau at Thr231	0.536 (0.414, 0.694)	0.869 (0.675, 1.117)	0.013	Suppl. 9A
*Median [Interquartile Range (25th, 75th quartile)] and Wilcoxon-Mann-Whitney test reported.
†Mean (95% CI) and Poisson generalized linear model reported.
Otherwise, Mean (95% CI) and Gamma generalized linear model reported.
